# Supplementary material for: A transformer-based deep learning algorithm for diagnosing spinal infections on axial non-contrast computed tomography images: a dual-center retrospective study
Source: PeerJ. 2026 Jun 11;14:e21340. doi: 10.7717/peerj.21340 (PMC13264972; doi:10.7717/peerj.21340)
Supplement: Supplemental Information 11 [file peerj-14-21340-s011.xlsx]

## Sheet: Sheet1
Variable Name	Label	Type	Values & Labels	Description
acc	Agreement with gold standard	binary (integer)	1 = Meet (agrees) 0=do not meet	Concordance between human judgement and gold standard
Presence of Psoas Muscle Abscess	Psoas muscle abscess	binary (integer)	1 = Present 0=Absent	Presence of abscess within the psoas muscle on imaging
Diagnosis of tuberculosis	Tuberculosis diagnosis	binary (integer)	1 = Positive,0=Negative	Final clinical or laboratory TB status
Image Type	Imaging region	categorical (integer)	1 = Spine 2=Chest and Abdomen Pictures
Presence of Epidural abscess	Epidural abscess	binary (integer)	1 = Present 0=Absent	Epidural collection seen on imaging
Gold standard judgment	Gold-standard infection status	binary (integer)	1 = with infection 0=without infection	Reference diagnosis rendered by pathology examination or expert panel consensus (pathology diagnosis or multidisciplinary team).
Human judgment results	Human reader infection call	binary (integer)	1 = with infection 0=without infection	Initial infection assessment by radiologist or clinician based on CT
